# Supplementary material for: Effect of Olive Pomace Oil on Cardiovascular Health and Associated Pathologies
Source: Nutrients. 2022 Sep 22;14(19):3927. doi: 10.3390/nu14193927 (PMC9573716; doi:10.3390/nu14193927)
Supplement: Supplementary file 1 [file nutrients-14-03927-s001.zip]

Archive with 1 entries (1 files):
- nutrients-1882138-supplementary.pdf
